# Supplementary material for: Interaction of Carbon Dots with Nucleic Acids Is Driven by Their Surface Charge
Source: J Chem Inf Model. 2025 Dec 19;66(1):591–604. doi: 10.1021/acs.jcim.5c02242 (PMC12801309; doi:10.1021/acs.jcim.5c02242)
Supplement: Supplementary file 1 [file ci5c02242_si_001.xlsx]

## Sheet: List1
Parameter	R14AU_CD-_1	R14AU_CD-_2	R14AU_CD-_3	R14AU_CD-_4	R14AU_CD+_1	R14AU_CD+_2	R14AU_CD+_3	R14AU_CD+_4	R14AU_CD0_1	R14AU_CD0_2	R14AU_CD0_3	R14AU_CD0_4
Buckle	-0.219783	1.14619	-0.380063	0.0108545	-1.36893	-1.5228	-1.12257	0.931551	-1.49308	1.05089	0.286163	-1.22821
1	3.91089	-0.714084	-7.93637	-0.49474	-4.50639	-8.95356	-1.35551	16.8605	-14.2887	-0.87431	-1.96776	-3.69319
2	7.01424	5.76633	3.69296	5.65517	2.81541	1.46957	5.64265	7.30283	0.735265	5.45843	4.67794	1.42801
3	-6.0428	-2.01918	-1.94951	-2.76292	-5.79733	-4.96764	-1.56405	-8.06572	-1.73897	-2.24667	-2.27561	-7.99577
4	-0.126541	1.40033	1.39127	1.0295	-0.671112	-0.483023	1.99124	-4.81744	2.36614	1.31332	0.718516	-2.85208
5	-2.53447	-2.72699	-3.74282	-3.00129	-3.73136	-4.26325	-4.44868	0.752173	-3.03536	-3.46285	-3.25244	-6.37923
6	0.983338	1.4477	0.414429	0.613009	0.348777	0.028986	-2.8512	5.17788	0.890113	0.627307	1.0852	-0.718464
7	-3.28167	-2.23846	-3.00354	-1.77501	-3.13391	-1.65129	-12.8079	-2.87202	-2.86347	-3.81501	-1.67513	0.169705
8	0.997996	2.40535	2.15427	2.73206	1.42073	2.27015	-4.60981	-0.162456	1.50351	-0.338538	2.54013	4.26068
9	-0.96192	-0.891421	-0.580013	-0.71071	-1.28806	-1.44149	-2.54407	-2.29134	-1.2187	-3.83246	-2.02908
10	3.30666	2.72452	3.00356	3.12603	2.85004	2.2759	7.57084	3.09977	2.71808	3.80572	2.46041	2.32335
11	-0.885688	-2.33738	-1.93802		-1.95556	-1.70838	2.5381	-0.834258	-1.69855	0.141975	-2.69513	-1.64952
12	1.71219	2.41989	1.95151		1.41262	2.13461	3.60057	2.51846	1.82484	13.9757	1.93227	2.80609
13	-6.80221	-1.06146	-3.61424	-4.89266	-5.55998	-4.50694	-6.27188	-5.24274	-5.48792	0.524641	4.79123	-4.68102
14	-0.366974	11.8715	4.83563	0.611815			-0.60621	1.61608	-0.609342	3.43516	-0.304265	1.01473
HB	1.96232	1.95872	1.90774	1.94855	1.96497	1.95893	1.94902	1.83779	1.95664	1.90508	1.81667	1.94702
1	1.9915	1.91995	1.9491	1.90895	1.98685	1.927	1.908	0.31245	1.98475	1.90665	1.9246	1.88555
2	1.9905	1.96815	1.94885	1.9686	1.98525	1.97725	1.97345	1.96055	1.9821	1.973	1.9672	1.97635
3	1.95035	1.9496	1.9412	1.9479	1.9416	1.9424	1.95085	1.9297	1.921	1.9591	1.9618	1.95635
4	1.9667	1.9664	1.96715	1.9643	1.9673	1.96645	1.9702	1.96975	1.97115	1.9637	1.97265	1.9452
5	1.96625	1.9588	1.95945	1.9596	1.9654	1.9489	1.9631	1.9592	1.96075	1.96065	1.9612	1.9498
6	1.97005	1.96915	1.9656	1.97475	1.96675	1.9624	1.9741	1.9656	1.9624	1.96305	1.96275	1.95195
7	1.9701	1.96055	1.9597	1.97015	1.95545	1.9562	1.9727	1.94875	1.96075	1.97025	1.9679	1.95545
8	1.96735	1.9672	1.96635	1.9681	1.9684	1.96885	1.93005	1.9626	1.9686	1.9717	1.9694	1.97125
9	1.96675	1.96515	1.96085	1.96275	1.959	1.96705	1.9491	1.96	1.9657	1.96525	1.9589
10	1.96535	1.96895	1.95705	1.95845	1.9625	1.95965	1.95595	1.96805	1.96685	1.93665	1.96575	1.96405
11	1.9597	1.9718	1.9644		1.9587	1.97115	1.9614	1.9575	1.9628	1.9173	1.95155	1.96125
12	1.9574	1.9373	1.9524		1.95765	1.9522	1.95315	1.9538	1.9544	1.39515	1.878	1.9446
13	1.97335	1.9433	1.95525	1.95355	1.9697	1.96665	1.9582	1.972	1.967	1.9719	1.985	1.9694
14	1.8772	1.97575	1.261	1.84545			1.86605	1.9091	1.86475	1.81675	0.0067	1.88
Major	19.224	19.2203	19.2333	19.2013	19.2513	19.2453	19.2401	19.3071	19.2476	18.659	19.223	19.2629
2	19.1271	19.2564	19.3655	19.2379	19.2831	19.3147	19.2605	19.389	19.3907	19.2482	19.2896	19.2317
3	19.1757	19.2456	19.2713	19.2427	19.251	19.2538	19.2618	19.2628	19.2544	19.2383	19.2213	19.184
4	19.2278	19.2119	19.201	19.2125	19.2473	19.2496	19.1984	19.2897	19.1929	19.2294	19.2345	19.3294
5	19.2039	19.2225	19.2062	19.1987	19.2173	19.2342	19.2123	19.66	19.2175	19.2052	19.2255	19.2576
6	19.1941	19.1999	19.2125	19.1834	19.2266	19.2619	19.22	19.3076	19.2512	19.2148	19.2156	19.33
7	19.1838	19.2324	19.2173	19.1994	19.2662	19.2681	19.0346	19.2778	19.2144	19.2014	19.2345	19.2623
8	19.2667	19.2339	19.254	19.1998	19.2845	19.2076	19.5218	19.2773	19.2482	19.2003	19.2384	19.2392
9	19.258	19.1776	19.2122	19.1414	19.2661	19.1865	19.3353	19.2659	19.2137	19.1699	19.2353
10	19.2782	19.1709	19.2322	19.1655	19.2538	19.2222	19.2094	19.2341	19.2447	19.2893	19.2279	19.2672
11	19.2576	19.188	19.2358		19.2113	19.1932	19.2059	19.2032	19.2109	19.4215	19.1241	19.2358
12	19.2444	19.2725	19.277		19.2539	19.2675	19.2109	19.2343	19.2689	12.2375	19.2287	19.2689
13	19.2707	19.2318	19.1145	19.2321	19.2544	19.2842	19.21	19.2834	19.2631	19.2527	19.2006	19.2859
Minor	13.2809	13.2636	12.9531	13.2374	13.2651	13.236	13.2326	12.6427	13.259	12.9512	12.3195	13.2275
1	13.3427	13.1727	13.1168	13.1387	13.071	12.7522	13.1429	4.48233	13.1554	13.1336	13.1988	13.1226
2	13.4247	13.2819	13.2138	13.288	13.2686	13.2172	13.2958	13.321	13.2415	13.3134	13.2762	13.2504
3	13.2918	13.2824	13.2411	13.2699	13.2672	13.2669	13.2923	13.2586	13.2231	13.3053	13.3069	13.2774
4	13.2759	13.2927	13.264	13.2551	13.2631	13.262	13.2887	13.2568	13.2656	13.287	13.2912	13.1702
5	13.3031	13.295	13.2957	13.2895	13.3207	13.2759	13.3192	13.2393	13.2939	13.286	13.3058	13.2378
6	13.284	13.2874	13.2707	13.2984	13.2789	13.262	13.2975	13.2394	13.2551	13.2719	13.2725	13.1754
7	13.3269	13.2921	13.307	13.3246	13.2837	13.2803	13.3446	13.2987	13.3005	13.327	13.32	13.26
8	13.2865	13.2745	13.2798	13.2896	13.2665	13.288	13.0827	13.2812	13.2836	13.3097	13.2863	13.2816
9	13.2723	13.3046	13.2917	13.2976	13.2811	13.3179	13.18	13.2749	13.3087	13.3039	13.2882
10	13.2509	13.2928	13.2665	13.271	13.2576	13.2809	13.2144	13.2641	13.2757	13.19	13.2629	13.2727
11	13.2975	13.31	13.2925		13.2914	13.3149	13.284	13.2905	13.3033	13.1252	13.2342	13.2893
12	13.2657	13.2087	13.2279		13.2687	13.2564	13.2677	13.2663	13.2544	9.25292	13.1074	13.2402
13	13.3292	13.1416	13.2158	13.2755	13.3281	13.2936	13.301	13.3064	13.3298	13.2957	13.2288	13.3051
14	12.982	13.2546	9.0598	12.8511			12.9451	13.2187	13.1357	12.9152	0.0934796	13.0743
Opening	0.368781	0.624305	1.11538	0.377315	0.96614	0.978777	0.677704	-0.463803	0.735483	5.03649	0.837259	0.88321
1	-0.642883	-0.0845854	0.322864	-0.731006	1.00207	1.5847	-0.486257	-18.461	0.299088	-1.07634	-0.493977	-1.01011
2	-0.69419	0.817001	2.10801	0.745995	1.38207	1.84766	0.621257	0.91762	1.22674	0.254572	0.901948	1.09037
3	0.903099	1.35434	2.02854	1.59265	1.63222	1.35739	1.25257	1.91273	2.49266	0.816397	0.751869	0.955044
4	0.69316	0.640516	1.07043	1.22349	0.9648	1.17584	0.92812	0.989081	1.02825	0.835176	0.749971	2.56829
5	0.413001	0.691375	0.749503	0.682846	0.262369	1.11204	0.57882	1.17197	0.794729	0.826671	0.549998	1.11722
6	0.643327	0.53863	0.950168	0.232316	0.833831	0.967575	0.701782	1.60245	1.29191	0.969196	0.881955	1.9842
7	-0.0201865	0.610722	0.33041	-0.239901	0.839248	0.763096	-1.05069	1.41221	0.59844	0.0996684	0.217218	1.09647
8	0.599651	0.716765	0.751181	0.367082	1.02835	0.558112	3.23928	1.02376	0.717894	0.180576	0.775864	0.792192
9	0.761787	0.377776	0.658291	0.558835	0.946519	0.204964	1.52348	0.792551	0.314553	0.0440922	0.919448
10	1.29189	0.601763	1.17576	1.14699	1.29943	0.838007	1.15772	1.01366	0.845323	2.11952	1.08069	1.01559
11	0.84061	0.197711	0.68914		0.908012	0.190378	1.06092	0.929463	0.580999	3.15678	1.74989	0.836292
12	1.6398	2.27212	2.01934		1.41172	1.53319	1.73882	1.55934	1.7955	66.6455	4.67242	2.03506
13	0.15581	2.02706	0.872383	0.562588	0.0491821	0.591145	0.24878	0.322109	0.163157	-2.45669	-0.311893	0.501324
14	-1.42194	-2.02092	1.88927	-1.61411			-2.02674	-1.67918	-1.85248	-1.90429	-0.72377	-1.50021
Propeller	-17.2048	-17.0632	-16.0173	-17.0462	-17.0063	-16.7778	-16.9374	-17.5885	-16.3826	-15.3017	-15.4291	-16.6853
1	-10.7221	-13.0451	-10.7117	-11.9666	-7.03425	-6.58114	-11.6754	-18.8151	-6.61856	-12.2969	-12.8678	-12.7275
2	-19.8572	-16.4296	-16.0193	-16.2969	-14.9409	-13.2378	-15.517	-18.8315	-10.9396	-16.0697	-15.4299	-15.6584
3	-18.3216	-18.7762	-18.4115	-18.5435	-18.0877	-17.8514	-18.2033	-20.5751	-17.6744	-18.7297	-18.5177	-17.6332
4	-17.8943	-18.6961	-18.3073	-18.0377	-17.5695	-17.9256	-18.0545	-17.6574	-18.606	-18.5094	-18.0946	-17.3029
5	-18.3658	-18.3814	-18.8246	-18.5254	-18.9784	-18.4516	-19.281	-13.7973	-18.8171	-18.7347	-18.4318	-18.2558
6	-18.5808	-18.5884	-18.3367	-18.3354	-18.5211	-17.9116	-19.6359	-16.5876	-18.1318	-18.2733	-18.1323	-16.2454
7	-18.7544	-18.2327	-18.6431	-18.1059	-18.2014	-18.3002	-19.0031	-20.5386	-18.6382	-18.9853	-18.5824	-17.7495
8	-18.0187	-17.9196	-17.8391	-17.547	-17.8704	-18.2077	-15.1445	-18.5625	-17.8941	-18.3384	-18.5872	-18.4139
9	-17.8009	-18.8959	-18.4279	-19.6326	-18.6351	-18.8061	-16.24	-17.3474	-18.4274	-17.8172	-18.6397
10	-17.4607	-18.7687	-18.4459	-19.1316	-18.0342	-18.4427	-16.7326	-17.4588	-17.8323	-17.5949	-18.1592	-17.9219
11	-19.1083	-18.5915	-18.1281		-19.0137	-18.3832	-20.1903	-19.1699	-18.8025	-15.6636	-19.3166	-18.3768
12	-18.6447	-17.1283	-16.7963		-17.9645	-17.8389	-19.3621	-18.6249	-18.1234	-8.6286	-17.5744	-17.9995
13	-15.9633	-15.5271	-14.7466	-15.9884	-16.2304	-16.1729	-16.2009	-15.7359	-16.2318	-0.88485	-3.71668	-16.2461
14	-11.3739	-9.9044	-0.604345	-12.4432			-11.8827	-12.5371	-12.6194	-13.6974	0.0422445	-12.3786
Shear	-0.0298402	-0.0281702	-0.0517914	-0.0317768	-0.0395634	-0.042626	-0.0248403	-0.084998	-0.0328193	-0.0624521	-0.0300801	-0.0323318
1	-0.203713	-0.209784	-0.259376	-0.241343	-0.181088	-0.185482	-0.236214	-0.949325	-0.207493	-0.209688	-0.208201	-0.212102
2	-0.173788	-0.136555	-0.0991028	-0.14827	-0.126802	-0.135365	-0.146021	-0.176339	-0.146524	-0.113449	-0.143759	-0.143636
3	0.0663508	0.0514943	0.0337903	0.051061	0.057689	0.0712525	0.062771	0.0437646	0.0310095	0.0680163	0.0754629	0.104671
4	-0.123823	-0.121212	-0.117896	-0.113137	-0.11931	-0.127012	-0.149638	-0.125779	-0.117484	-0.0981785	-0.133416	-0.146085
5	0.0574472	0.0581687	0.0525686	0.0566679	0.0715871	0.0501242	0.0732908	0.068937	0.0593282	0.0555585	0.0694252	0.0747329
6	-0.114872	-0.12328	-0.121765	-0.121572	-0.127944	-0.122625	-0.138418	-0.135482	-0.114267	-0.0923567	-0.122348	-0.0812227
7	0.0677683	0.0590251	0.0705235	0.0669685	0.0558689	0.0514325	0.143382	0.0701398	0.0679517	0.0751314	0.0762702	0.0454148
8	-0.125452	-0.1224	-0.130127	-0.127788	-0.123736	-0.128646	-0.159798	-0.123292	-0.136675	-0.0983206	-0.136419	-0.137669
9	0.0468927	0.0591827	0.0626719	0.0514098	0.0542388	0.0705463	0.0874334	0.0631797	0.0715849	0.0724363	0.0536156
10	-0.118098	-0.116574	-0.120575	-0.100946	-0.116732	-0.129085	-0.103827	-0.126315	-0.119504	-0.128019	-0.128729	-0.121399
11	0.0623419	0.0664672	0.071139		0.0695892	0.072156	0.0541271	0.0548435	0.0625414	0.0924947	0.0339436	0.0701813
12	-0.122749	-0.107409	-0.134777		-0.118735	-0.116222	-0.126871	-0.123839	-0.123458	-0.618161	-0.0435649	-0.115953
13	0.0970053	0.0380863	0.0883162	0.0797767	0.0910496	0.0747869	0.0945344	0.0899298	0.0838348	0.00967486	0.165176	0.0833692
14	0.166926	0.210407	-0.12047	0.165851			0.197484	0.179604	0.129685	0.110532	0.0214219	0.159384
Stagger	0.0329933	0.0567068	0.0519744	0.0359079	0.0268776	0.0387795	-0.00168087	-0.0450023	0.0326859	-0.104251	0.0547271	0.000936385
1	0.10649	0.0774401	0.12671	0.0293954	-0.033665	-0.0244369	0.0367516	-1.18099	-0.00255025	0.0239537	0.0176111	-0.0387857
2	-0.317041	-0.110341	-0.0428597	-0.142295	-0.25148	-0.197667	-0.126991	-0.109884	-0.0852301	-0.127263	-0.0875992	-0.137653
3	0.0584769	0.0511048	0.0400845	0.0369553	0.0194741	0.011673	0.0539605	-0.038791	0.0558389	0.0412589	0.0236758	-0.112353
4	0.145981	0.0755339	0.0566903	0.0836539	0.13627	0.0934408	0.0657009	0.173077	0.0457726	0.0663563	0.0857361	0.118674
5	0.0710942	0.0769658	0.0332579	0.0594183	0.0268332	0.0562282	-0.00824973	0.244775	0.0375341	0.0561154	0.0787804	-0.0940304
6	0.106172	0.082334	0.111957	0.111965	0.107853	0.13488	0.0603654	0.0392177	0.114016	0.113552	0.132696	0.122551
7	0.0517204	0.0822541	0.0746948	0.114472	0.0768893	0.117809	-0.213224	-0.0163106	0.050897	0.0270594	0.0891725	0.091751
8	0.1263	0.111589	0.112286	0.133912	0.114854	0.108087	0.215928	0.0944584	0.123073	0.0973489	0.0864571	0.0330883
9	0.102825	0.0826395	0.0992205	0.0644565	0.0807809	0.0733582	0.00181369	0.120948	0.0867572	-0.0148965	0.047122
10	0.0934734	0.0690598	0.0744056	0.0577999	0.0855033	0.102717	0.00020904	0.101876	0.0974384	-0.0500887	0.0721805	0.0866013
11	0.02188	0.0436776	0.0263431		0.036659	0.0715331	0.0262209	0.053599	0.0363598	0.102554	0.00259201	0.055368
12	0.041475	0.106507	0.0897517		0.0838152	0.0958397	0.00820666	0.0545245	0.0796785	-1.59736	0.0690753	0.0684797
13	-0.152963	-0.0547579	-0.126762	-0.105666	-0.134378	-0.139329	-0.139427	-0.14944	-0.139451	-0.109847	0.148853	-0.151043
14	0.00602276	0.099888	0.0518616	-0.0131727			-0.00479713	-0.0170918	-0.0425312	-0.0882636	-0.00017305	-0.0304752
Stretch	0.0106629	0.0104505	0.00887699	0.0126428	0.00632382	0.0078202	0.0213609	0.0289282	0.0127728	-0.00442479	0.0107258	0.020085
1	0.0202344	0.0300969	0.0305359	0.0455837	0.0028019	0.0178324	0.0484639	0.221973	0.0327166	0.0458173	0.0331781	0.0720427
2	0.0105419	0.0056446	0.0136381	0.0114508	-0.0102904	0.00243537	0.0123331	0.0249354	0.0105214	0.0140129	0.010577	0.00799464
3	0.0217793	0.01271	0.0149817	0.0163404	0.0296394	0.0255486	0.0136688	0.0232183	0.0254625	0.00968365	0.0117137	0.0287454
4	-0.00415734	-0.00334565	-0.00552635	-0.00475111	-0.00625365	-0.00330596	-0.00079701	0.000767825	-0.00713657	0.00235018	-0.00445996	0.00252704
5	0.00759954	0.0121098	0.0119503	0.00995721	0.0129914	0.0168453	0.0119919	0.00858961	0.0101651	0.00930937	0.01127	0.0342913
6	-0.00517292	-0.00275775	-0.00287304	-0.00565657	-0.00194593	-0.00345155	-0.00545038	0.00408098	-0.00378055	0.00071366	-0.00258507	0.00845865
7	0.00775131	0.00843798	0.00976665	0.00774575	0.0138125	0.0100411	0.0523555	0.0158046	0.0118693	0.0108288	0.00910802	0.00800508
8	-0.00055881	-0.000632695	0.00194999	-0.0032073	0.00056818	-0.00147791	0.0225179	-0.00038542	-0.00119936	0.00377115	0.000611355	0.00252424
9	0.00322583	0.00575938	0.00698262	0.00187341	0.007644	0.00644389	0.0330176	0.00873587	0.00685389	0.0221053	0.00937172
10	0.00123696	-0.00234719	0.00361992	0.00140552	0.000391215	0.00137258	0.0272463	-0.000616545	0.00112192	0.0371969	-0.000454495	-0.00269253
11	0.00766709	0.00300615	0.00902682		0.00913197	0.00479922	0.00196839	0.00603467	0.00593909	0.0334229	-0.00335202	0.00755622
12	0.00197396	0.0122527	0.00669005		0.002199	0.00321582	0.00303831	0.00424931	0.00399654	-0.291146	0.0288076	0.00908319
13	0.022403	0.0157716	0.0156358	0.0186672	0.0215201	0.0213638	0.0182634	0.0226373	0.0190296	-0.0401366	0.0252396	0.0169757
14	0.0547565	0.0496006	0.00789936	0.0523043			0.0604349	0.0649692	0.0632594	0.0801235	0.0211359	0.0655932
Inclination	20.6241	20.2155	20.0199	19.2805	22.1068	21.643	21.1742	20.3118	20.5265	18.1101	19.2311	21.866
1	13.0142	11.7106	12.9898	12.141	18.0861	17.4506	11.9266	10.8219	9.44895	12.2051	12.357	13.0666
2	31.1041	29.0866	31.3204	30.0184	32.8317	31.9983	28.5691	29.6257	29.4734	29.6286	28.9525	30.8234
3	10.8583	12.4774	15.2859	13.3975	13.4728	13.9043	11.336	11.8457	14.2961	12.7895	12.6023	16.2967
4	28.3953	28.6218	30.2054	29.3665	29.1948	29.8193	28.1216	26.6471	29.9309	29.1704	27.8583	32.1425
5	13.5826	13.2847	13.4252	13.5272	13.32	13.6144	13.1141	16.2856	13.6704	12.863	12.0203	19.7616
6	28.894	29.5944	28.6564	28.0547	29.4381	28.6365	30.9439	31.5239	29.5165	28.6604	27.6895	29.44
7	13.0317	13.4508	12.1814	12.3732	14.0991	13.3254	15.899	12.9925	13.1417	12.882	12.3086	14.1938
8	28.8669	28.7529	28.2186	28.2033	29.7661	28.461	33.7912	28.0181	28.4864	29.0395	29.5174
9	14.3953	12.9289	13.1785	12.7519	13.6918	12.5839	16.1793	12.403	13.2548	15.9406	13.2707
10	30.0857	29.2629	29.7815		29.5474	28.0925	30.1792	28.577	29.4854	35.2884	29.9834	28.965
11	13.7862	13.9749	13.6302		12.9097	12.566	14.0574	12.6842	13.2408	15.3611	15.6301	12.8188
12	29.8553	29.6925	27.7725		28.9245	29.2641	29.4033	29.8548	29.5399	0.485301	27.3	29.6075
13	12.244	9.96321	3.61274	12.971			11.7444	12.7738	13.3594	1.11692	0.513866	13.4102
Rise	2.43943	2.45496	2.36358	2.48007	2.39464	2.40154	2.44615	2.2932	2.42973	2.55125	2.25431	2.403
1	2.6049	2.65335	2.51419	2.62486	2.45923	2.36094	2.61795	0.769496	2.61404	2.60727	2.63421	2.61723
2	2.25831	2.27587	2.12751	2.23585	2.1192	2.1352	2.28471	2.31173	2.16678	2.23965	2.26981	2.27533
3	2.73276	2.72613	2.6409	2.69478	2.66146	2.64989	2.75648	2.74143	2.65921	2.71399	2.7263	2.59114
4	2.16431	2.18651	2.15202	2.17313	2.13897	2.11378	2.269	2.04395	2.16187	2.17863	2.21534	2.08183
5	2.69253	2.69428	2.69059	2.69945	2.68146	2.674	2.73624	2.54452	2.67722	2.70989	2.72854	2.44665
6	2.17752	2.15358	2.16916	2.18445	2.12622	2.12497	2.28155	2.0878	2.13159	2.20294	2.20175	2.09876
7	2.69352	2.68442	2.70971	2.71765	2.65497	2.69719	2.5532	2.70315	2.67876	2.71899	2.71778	2.66414
8	2.13092	2.16941	2.17392	2.2083	2.10081	2.19695	1.97211	2.16394	2.1527	2.20635	2.16584
9	2.65322	2.71617	2.70331	2.72519	2.67501	2.71658	2.53759	2.6985	2.69153	2.58119	2.68621
10	2.12205	2.19507	2.15458		2.15363	2.197	2.20536	2.18734	2.15327	1.97595	2.17506	2.16185
11	2.68939	2.66294	2.67655		2.70891	2.71214	2.71584	2.71859	2.69969	2.59766	2.64206	2.70049
12	2.24456	2.16308	2.27681		2.25585	2.23979	2.2836	2.24098	2.22785	3.35751	2.14817	2.23436
13	2.54854	2.63363	1.7373	2.53704			2.58627	2.60012	2.57196	3.07625	-0.00502821	2.56123
Roll	12.1667	11.8275	11.6352	11.225	12.9512	12.627	12.362	12.2164	11.96	11.9947	11.2759	12.7363
1	7.39932	6.34411	6.67514	6.59004	9.50591	8.78339	6.41537	10.6448	4.68036	6.57864	6.57786	7.10849
2	19.9393	17.9598	19.2768	18.6788	20.5734	19.8775	17.5774	19.2769	17.7595	18.3878	17.8436	19.2316
3	5.69845	6.5941	8.19597	7.08449	7.03849	7.22977	5.91616	6.18439	7.59394	6.74445	6.591	8.63559
4	17.3102	17.4794	18.6726	18.012	17.8412	18.3171	17.2605	15.2926	18.4461	17.887	17.0091	19.6742
5	7.21395	7.00399	7.09943	7.18102	7.00751	7.13851	6.96364	7.91249	7.1627	6.80737	6.34384	10.4195
6	17.7854	18.1187	17.5402	17.0628	18.0524	17.2846	19.4652	19.7743	18.0965	17.5574	16.8171	17.7074
7	6.80692	7.04945	6.33859	6.46696	7.3132	6.98771	8.38774	6.76416	6.84546	6.79291	6.43398	7.41828
8	17.4975	17.5383	17.1646	17.2781	18.089	17.4438	19.4491	16.9686	17.3843	17.8047	18.1408
9	7.53969	6.88585	6.95382	6.86464	7.14279	6.62996	8.24922	6.40391	6.94091	8.34276	6.94072
10	18.4254	18.104	18.3004		18.1417	17.2096	18.6216	17.4411	18.0995	21.3699	18.3547	17.6391
11	7.29467	7.3299	7.09172		6.80404	6.56363	7.53004	6.73869	6.98123	8.13255	8.5341	6.70811
12	18.675	18.1079	16.9833		17.9048	18.0584	18.4634	18.5067	18.3079	13.977	16.2695	18.3267
13	6.58158	5.24136	0.965382	7.03113			6.40627	6.90439	7.18134	5.54835	0.730081	7.23083
Shift	0.00467345	-0.00221188	0.0223987	-0.00932049	0.0323773	0.0312706	0.0175059	0.060293	0.0103759	-0.0195076	0.000877022	0.0290399
1	-0.331256	-0.0830465	-0.212412	-0.107192	0.0387154	0.0312023	-0.0926133	0.81829	-0.0331526	-0.0902674	-0.0272207	-0.0248267
2	0.162484	0.0263829	-0.0177619	0.0307105	0.144143	0.125657	0.0553832	-0.0112392	0.0660299	0.0146875	-0.0246229	0.0128681
3	-0.0351178	-0.0685988	-0.0564777	-0.0623225	0.0288016	0.06706	-0.0238546	0.0316469	-0.0992258	-0.0195422	0.0225962	0.281872
4	-0.017859	0.00477464	0.0210591	-0.0118742	0.00016975	0.0524625	0.00343895	0.0513611	-0.00906561	0.017025	0.0120979	-0.0943822
5	0.0704722	-0.0414218	0.0927983	0.0149664	0.0859059	0.0476658	0.0406958	-0.129705	0.0715497	0.0637375	0.0200727	0.170466
6	0.00559494	0.00786002	0.0124444	-0.00114982	0.0217169	0.0215689	-0.0402409	0.0307028	-0.0249937	-0.012946	-0.0248988	-0.0405244
7	0.0708396	0.0280227	0.0530141	0.0201164	0.0398443	-0.0420635	0.618464	-0.00437666	0.0600425	0.0313891	0.00590508	-0.0271334
8	-0.0209869	-0.0261041	-0.0196223	-0.0285482	0.00633865	-0.0175334	-0.223712	-0.00663153	-0.0354409	-0.00992423	-0.0225351
9	0.0130348	-0.00619663	0.00585052	0.00359612	0.0160489	0.0653307	-0.0778258	-0.0139197	0.0191736	0.147646	0.0341826
10	-0.0309314	-0.0346589	-0.0434656		-0.019264	-0.029006	-0.0601232	0.0038654	-0.0289872	0.121301	-0.00264536	-0.0191261
11	0.0965703	0.141766	0.13175		0.0818071	0.104307	0.0670408	0.0349471	0.126438	-0.434417	0.192557	0.089602
12	-0.0234149	-0.0427126	-0.00506921		-0.0557004	-0.0514044	-0.0594016	-0.0647558	-0.0485381	-0.0129964	-0.171537	-0.0728106
13	0.101325	0.0651786	0.329076	0.0484924			0.0203251	0.0436242	0.071057	-0.0692913	-0.00255034	0.043434
Slide	-1.42551	-1.3762	-1.37378	-1.38527	-1.41364	-1.4115	-1.35971	-1.4056	-1.41803	-1.29476	-1.28063	-1.35422
1	-1.50391	-1.35787	-1.4242	-1.40424	-1.34202	-1.31887	-1.38459	-0.729347	-1.42447	-1.40084	-1.38785	-1.35761
2	-1.43274	-1.36976	-1.33171	-1.39221	-1.38838	-1.36973	-1.40131	-1.50903	-1.34319	-1.39855	-1.38586	-1.3212
3	-1.42433	-1.46315	-1.38895	-1.42822	-1.46046	-1.48686	-1.53379	-1.53909	-1.42166	-1.46735	-1.52052	-1.3367
4	-1.36524	-1.39244	-1.35724	-1.34045	-1.39182	-1.40143	-1.41227	-1.46054	-1.37709	-1.37315	-1.40247	-1.28964
5	-1.43435	-1.41812	-1.40388	-1.42653	-1.44268	-1.43256	-1.50371	-1.60474	-1.44682	-1.41542	-1.44099	-1.25619
6	-1.39193	-1.35261	-1.38874	-1.37672	-1.39453	-1.3904	-1.33366	-1.47516	-1.39155	-1.37155	-1.38576	-1.28343
7	-1.46484	-1.40816	-1.43633	-1.45243	-1.44192	-1.45301	-1.20845	-1.53138	-1.47665	-1.45109	-1.46083	-1.44594
8	-1.38347	-1.37336	-1.38836	-1.34148	-1.3941	-1.36911	-1.19766	-1.39952	-1.4104	-1.32642	-1.36877
9	-1.43877	-1.41983	-1.45659	-1.34695	-1.44094	-1.44821	-1.16645	-1.44076	-1.4649	-1.20219	-1.39949
10	-1.38634	-1.36	-1.38871		-1.39421	-1.40633	-1.28768	-1.38077	-1.38557	-1.23937	-1.33881	-1.40192
11	-1.48658	-1.40352	-1.48179		-1.47964	-1.48908	-1.46809	-1.45879	-1.46771	-1.20336	-1.25546	-1.43987
12	-1.40732	-1.27285	-1.37135		-1.39294	-1.37241	-1.39674	-1.37769	-1.39911	-0.903075	-1.28646	-1.38149
13	-1.41182	-1.2989	-1.0413	-1.34343			-1.38184	-1.36598	-1.42529	-1.07947	-0.0149714	-1.38245
Tip	0.00986895	0.0146434	-0.00108177	0.051599	-0.0894707	-0.0838266	0.00245806	0.035344	-0.0146254	-0.267696	0.0634992	0.0088455
1	-0.688925	-0.327367	0.09657	-0.281586	-0.913665	-0.694365	-0.38013	0.067365	-0.336716	-0.272582	-0.135029	-0.132733
2	0.622405	0.31663	0.214914	0.373845	0.20057	0.113406	0.32476	0.227663	0.147225	0.339345	0.211317	0.0769051
3	0.220564	0.117065	0.0805365	0.175903	0.113788	-0.0069247	0.0723915	0.402404	0.0550085	0.0899995	0.114093	0.346552
4	-0.096267	0.047862	-0.0764815	-0.0682935	-0.294258	-0.17676	-0.145541	0.45168	0.00055709	-0.0518675	-0.0543225	-0.37539
5	0.0232743	0.0729345	0.0883305	0.0747465	0.156224	0.147477	0.0594195	-0.647415	0.124228	0.0866835	0.121786	0.48018
6	-0.106579	0.052062	-0.111958	0.0077297	-0.0199965	-0.048147	-0.54978	-0.274624	-0.108572	-0.20338	-0.0445975	-0.072224
7	0.208616	0.0867845	0.0704885	0.111631	0.105141	0.0342907	0.774575	0.279014	0.159132	0.101249	0.044329	-0.054453
8	0.0333249	-0.0356795	0.0342607	-0.135579	-0.0574375	-0.0605465	-0.347868	0.063085	-0.0694205	-0.183664	-0.009044
9	0.0824875	0.0423196	0.0192826	0.078753	0.0706305	0.0452425	0.0385138	-0.0272488	0.114309	-0.138756	0.103647
10	-0.114233	0.00794465	-0.0133529		-0.11635	-0.00804335	0.062466	-0.106328	-0.104748	0.347095	-0.10185	-0.0573835
11	0.0374211	0.182305	0.189771		0.1072	0.0865555	0.0902665	0.101194	0.074984	-0.27637	0.099193	0.0195299
12	-0.376905	-0.363365	-0.386555		-0.425495	-0.438105	-0.23637	-0.32721	-0.41749	-4.96475	0.459465	-0.36556
13	0.283111	-0.0091315	-0.21987	0.178839			0.269252	0.249893	0.171372	1.64696	0.016502	0.231877
Twist	34.1034	33.9006	33.042	33.5667	34.0361	33.8143	33.8703	32.7007	33.653	33.2648	31.3746	33.9063
1	33.6258	32.0739	30.727	31.8279	31.3755	29.5628	31.6762	19.5233	29.3956	31.606	31.7218	32.1314
2	39.0913	37.3872	37.5633	37.7606	38.379	37.9682	37.1489	39.4503	36.4933	37.6639	37.2852	37.9347
3	30.537	30.9106	31.2416	30.87	30.4775	30.3667	30.4426	30.4513	31.0569	30.7285	30.5549	30.9617
4	36.8315	36.9707	37.5944	37.2333	37.0896	37.359	37.0989	34.3813	37.4631	37.1766	36.8686	37.4267
5	31.0155	30.8234	30.8529	31.0002	30.6613	30.5949	30.9935	28.4926	30.6337	30.9072	30.6954	30.8717
6	37.2952	37.2063	37.0392	36.7775	37.2158	36.528	38.3852	38.3529	37.1962	37.1012	36.6598	36.4417
7	30.469	30.6285	30.2947	30.512	30.3156	30.6073	30.8676	30.3672	30.3717	30.8024	30.4601	30.5884
8	36.7531	36.9431	36.7876	37.1109	36.9336	37.0943	35.5751	36.5861	36.9151	37.1282	37.3759
9	30.595	31.0861	30.7195	31.3414	30.5201	30.7127	29.9227	30.1471	30.5894	30.6619	30.6079
10	37.2311	37.5164	37.3089		37.3011	37.0468	37.5021	36.9695	37.2677	37.5636	37.2792	36.9143
11	30.841	30.6558	30.4615		30.7229	30.5471	31.3364	30.985	30.7639	30.9467	31.8847	30.6269
12	37.9842	36.8989	36.7257		37.4409	37.3844	38.0276	37.6367	37.5533	29.8826	35.7833	37.5319
13	31.0747	31.6068	22.2294	31.2336			31.3375	31.7661	31.7893	30.2735	0.692765	31.5403
X-displacement	-4.10086	-4.0137	-3.98129	-3.98624	-4.20606	-4.18546	-4.07791	-4.03006	-4.1339	-3.51175	-3.75696	-4.10902
10	-4.34816	-4.24429	-4.33582		-4.32284	-4.27099	-4.22704	-4.2753	-4.30549	-4.44457	-4.29114	-4.33647
11	-4.10984	-3.97989	-4.12757		-4.03285	-4.03899	-4.04554	-3.93402	-4.02846	-3.65004	-3.71611	-3.95334
12	-4.37527	-4.17741	-4.29133		-4.3336	-4.32316	-4.34469	-4.36207	-4.36818	-0.789266	-4.08612	-4.35858
1	-3.70231	-3.56301	-3.93871	-3.68826	-4.13883	-4.19813	-3.65493	-1.31468	-3.79003	-3.69891	-3.70882	-3.66635
13	-3.73229	-3.38066	-2.07054	-3.62338			-3.59503	-3.6852	-3.81379	-0.3271	-0.0326192	-3.75653
2	-4.4259	-4.33208	-4.33836	-4.38569	-4.48404	-4.42411	-4.37385	-4.41714	-4.33989	-4.37238	-4.3504	-4.36079
3	-3.73128	-3.93732	-3.98784	-3.95147	-4.06372	-4.15613	-4.04093	-4.08548	-3.99722	-3.99273	-4.10903	-4.01477
4	-4.2255	-4.29762	-4.28937	-4.23454	-4.29907	-4.31737	-4.3359	-4.45458	-4.32186	-4.28869	-4.27538	-4.33483
5	-3.96746	-3.92132	-3.9097	-3.94352	-3.99107	-4.00504	-4.08019	-4.93966	-4.04737	-3.87757	-3.87163	-4.1455
6	-4.28028	-4.26672	-4.27341	-4.23671	-4.29988	-4.29934	-4.35304	-4.47752	-4.31278	-4.26826	-4.24692	-4.18291
7	-4.03365	-3.94524	-3.92459	-3.94631	-4.10736	-4.02069	-3.72345	-4.18856	-4.07484	-3.97179	-3.96463	-4.08919
8	-4.28542	-4.26505	-4.25947	-4.16919	-4.34804	-4.23274	-4.46498	-4.28131	-4.2975	-4.22502	-4.2765
9	-4.09385	-3.8675	-4.01005	-3.68335	-4.0514	-3.93885	-3.77323	-3.97523	-4.0433	-3.74636	-3.9112
Y-displacement	-0.0146092	-0.00735682	-0.02855	-0.00577919	-0.0267261	-0.0268103	-0.0379882	-0.0812445	-0.0173392	0.0188443	-0.0330511	-0.0597607
1	0.814292	0.237259	0.355808	0.266197	0.254643	0.174766	0.280171	-1.02553	0.163173	0.230657	0.0651889	0.0508932
2	-0.491133	-0.160075	-0.0502319	-0.189844	-0.2802	-0.220954	-0.211185	-0.0793622	-0.143799	-0.151467	-0.0381963	-0.0326954
3	-0.0244916	0.0845354	0.0719504	0.0451985	-0.0975996	-0.117443	0.0166958	-0.216623	0.159048	0.000423405	-0.0862387	-0.640831
4	0.0684665	-0.0238165	9.564e-05	0.0442122	0.108339	-0.0180005	0.056086	-0.246154	0.012925	-0.00335362	0.00541778	0.299015
5	-0.135801	0.0480654	-0.206192	-0.0600141	-0.227736	-0.158685	-0.0952024	0.52551	-0.185769	-0.153196	-0.0871118	-0.488291
6	0.0317269	-0.0305371	0.0215459	-0.00063378	-0.0276392	-0.0169579	0.295629	0.0605538	0.0780461	0.0984055	0.0583744	0.0906536
7	-0.217134	-0.0895339	-0.13524	-0.0853322	-0.120014	0.0626601	-1.44323	-0.102249	-0.176792	-0.100047	-0.0283253	0.0738263
8	0.0204221	0.0555994	0.0215868	0.0958599	0.0129537	0.0521505	0.502305	-0.0139008	0.0835296	0.0890935	0.0367976
9	-0.0642272	-0.01262	-0.0253279	-0.0448274	-0.0635147	-0.142349	0.122998	0.0356756	-0.0843349	-0.211632	-0.104577
10	0.0921852	0.0515356	0.0745181		0.0759273	0.0499217	0.0641053	0.0339814	0.0819502	-0.324686	0.0480096	0.0517577
11	-0.19889	-0.34329	-0.330724		-0.203493	-0.2314	-0.161022	-0.111813	-0.273294	0.904301	-0.399112	-0.177373
12	0.180246	0.193788	0.167799		0.24762	0.244567	0.18432	0.222017	0.233567	0.385501	0.0950597	0.250534
13	-0.265581	-0.106549	-0.336738	-0.128608			-0.105517	-0.138284	-0.173659	-0.519024	0.00504917	-0.134857
